# Supplementary material for: Optimization of EGFR mutation detection by the fully-automated qPCR-based Idylla system on tumor tissue from patients with non-small cell lung cancer
Source: Oncotarget. 2017 Oct 4;8(61):103055–62. doi: 10.18632/oncotarget.21476 (PMC5732710; doi:10.18632/oncotarget.21476)
Supplement: Supplementary file 2 [file oncotarget-08-103055-s002.xlsx]

## Sheet: Sheet1
	Whole tissue section				Biopsy (tissue micro arrays)
Case #	% tumor	Reference	IdyllaTM	Agreement	% tumor cells	Reference	IdyllaTM	Agreement
	cells	method				method
1	0.8	p.Glu746_Ala750del	Del19	No	0.3	Del19	Del19	Yes
			L861Q			L861Q	L861Q
2	0.4	L858R	L858R	Yes	0.7	L858R	L858R	Yes
3	0.8	G719C	G719X	Yes	0.4	G719C	G719X	Yes
		S768I	S768I			S768I	S768I
4	0.5	p.Glu746_Ala750del	Del19	Yes	0.1	WT	Del19	No
5	0.5	p.Leu747_Pro753delinsSer	Del19	Yes	0.5	Del19	Del19	Yes
		T790M	T790M			T790M	T790M
6	0.3	G719A	G719X	Yes	0.4	G719A	G719X	Yes
7	0.8	G719A	G719X	Yes	0.3	G719A	G719X	Yes
8	0.7	p.Glu746_Ala750del	Del19	Yes	0.6	Del19	Del19	Yes
9	0.4	L858R	L858R	Yes	0.6	L858R	L858R	Yes
10	0.8	L858R	L858R	Yes	0.6	L858R	L858R	Yes
11	0.7	L858R	L858R	Yes	0.6	L858R	L858R	Yes
12	0.3	L858R	L858R	Yes	0.6	L858R	L858R	Yes
13	0.5	L858R	L858R	Yes	0.1	L858R	L858R	Yes
14	0.5	L858R	L858R	Yes	0.4	L858R	L858R	Yes
15	0.4	L858R	L858R	Yes	0.6	L858R	L858R	Yes
16	0.2	p.Glu746_Ser752delinsVal	Del19	Yes	0.2	Del19	Del19	Yes
17	0.7	L858R	L858R	Yes	0.7	L858R	L858R	Yes
18	0.3	L858R	L858R	Yes	0.4	L858R	L858R	Yes
19	0.7	p.Glu746_Ala750del	Del19	Yes	0.7	Del19	Del19	Yes
20	0.5	L858R	L858R	Yes	0.3	L858R	L858R	Yes
21	0.3	p.Glu746_Ala750del	Del19	Yes	0.2	Del19	Del19	Yes
22	0.3	p.Glu746_Ala750del	Del19	Yes	0.3	Del19	Del19	Yes
23	0.5	L858R	L858R	Yes	0.5	L858R	L858R	Yes
24	0.3	L858R	L858R	Yes	0.3	L858R	L858R	Yes
25	0.5	L858R	L858R	No	0.3	WT	L858R	No
			T790M				T790M
26	0.5	L858R	L858R	Yes	0.8	L858R	L858R	Yes
27	0.2	L858R	L858R	Yes	0.1	WT	WT	Yes
28	0.8	L858R	L858R	Yes	0.8	L858R	L858R	Yes
29	0.5	p.Leu747_Pro753delinsSer	Del19	Yes	0.3	Del19	Del19	Yes
30	0.2	L861Q	L861Q	Yes	0.3	WT	WT	Yes
31	0.8	p.Leu747_Ala750delinsPro	Del19	Yes	0.7	Del19	Del19	Yes
32	0.8	p.Glu746_Ala750del	Del19	Yes	0.7	Del19	Del19	Yes
		T790M	T790M			T790M	T790M
33	0.8	Ex20.insH	Ex20.insH	Yes	0.7	Ex20.insH	Ex20.insH	Yes
34	0.5	WT	WT	Yes	0.5	WT	WT	Yes
35	0.3	WT	WT	Yes	0.1	WT	WT	Yes
36	0.5	L858R	L858R	Yes	0.5	WT	WT	Yes
		T790M	T790M
37	0.5	WT	T790M	No	0.4	WT	T790M	No
38	0.5	WT	WT	Yes	0.3	WT	WT	Yes
39	0.8	WT	WT	Yes	0.8	WT	WT	Yes
40	0.7	WT	WT	Yes	0.8	WT	WT	Yes
41	0.2	p.Glu746_Ala750del	Del19	Yes	0.05	Del19	Del19	Yes
		T790M	T790M			T790M	T790M
42	0.3	p.Glu746_Ala750del	Del19	Yes	0.1	Del19	Del19	Yes
		T790M	T790M			T790M	T790M
43	0.7	WT	WT	Yes	0.7	WT	WT	Yes
44	0.7	G719S	G719X	Yes	0.6	G719S	G719X	Yes
		S768I	S768I			S768I	S768I
45	0.8	WT	WT	Yes	0.8	WT	WT	Yes
46	0.8	WT	WT	Yes	0.8	WT	WT	Yes
47	0.7	WT	WT	Yes	0.5	WT	WT	Yes
48	0.8	WT	WT	Yes	0.8	WT	WT	Yes
49	0.6	p.Glu746_Ala750del	Del19	Yes	0.5	Del19	Del19	Yes
50	0.3	WT	WT	Yes	0.2	WT	WT	Yes
51	0.3	p.Glu746_Ala750del	Del19	Yes	0.3	Del19	Del19	Yes
52	0.5	WT	WT	Yes	0.5	WT	WT	Yes
53	0.3	p.Leu747_Pro753delinsSer	Del19	Yes	0.3	Del19	Del19	Yes
54	0.5	WT	WT	Yes	0.5	WT	WT	Yes
55	0.4	WT	WT	Yes	0.3	WT	WT	Yes
