# Supplementary material for: Optimization of EGFR mutation detection by the fully-automated qPCR-based Idylla system on tumor tissue from patients with non-small cell lung cancer
Source: Oncotarget. 2017 Oct 4;8(61):103055–62. doi: 10.18632/oncotarget.21476 (PMC5732710; doi:10.18632/oncotarget.21476)
Supplement: Supplementary file 3 [file oncotarget-08-103055-s003.xlsx]

## Sheet: Sheet1
therascreen EGFR Pyro Kit (Qiagen)				EGFR Idylla system (Biocartis)
Exon	Mutations	Base change		Exon	Mutations	Base change
18	G719A	c.2156G>C		18	G719A	c.2156G>C
19	Del	c.2238_2255del18
		c.2235_2249del15			G719S	c.2155G>A
		c.2236_2250del15			G719C	c.2155G>T
		c.2239_2253del15		19	Del9	c.2238_2248delinsGC
		c.2239_2256del18				c.2239_2248delinsC
		c.2240_2254del15				c.224 0 _ 224 8 d el
		c.2240_2257del18				c.2239 _ 2247d el
		c.2239_2248TTAAGAGAAG>C			Del12	c.2239_2251delinsC
		c.2239_2251>C				c.2240_2251del
		c.2237_2255>T			Del15	c.2235_2249del
		c.2239_2258>CA				c.2236_2250del
		c.2238_2252>GCA				c.2239_2253del
		c.2238_2248>GC				c.2240_2254del
		c.2235_2252>AAT				c.2238_2252del
20	T790M*	c.2369C>T				c.2237_2251del
	S768I*	c.2303G>T				c.2235_2252delinsAAT
	Insertions*	c.2319_2320insCAC				c.2237_2252delinsT
		c.2310_2311insGGT				c.2234_2248del
21	L858R	c.2573T>G				c.2236_2253delinsCTA
	L861Q*	c.2582T>A				c.2237_2253delinsTA
						c.2237_2253delinsTC
						c.2235_2251delinsAG
						c.2236_2253delinsCAA
						c.2230_2249delinsGTCAA
					Del18	c.224 0 _ 2257d el
						c.2237_2255delinsT
						c.2239_2256del
						c.2236_2253del
						c.2239_2258delinsCA
						c.2237_2254del
						c.2238_2255del
						c.2237_2257delinsTCT
						c.2236_2255delinsAT
						c.2236_2256delinsATC
						c.2237_2256delinsTT
						c.2237_2256delinsTC
						c.2235_2255delinsGGT
					Del21	c.2238_2258del; c.2236_2256del
					Del24	c.2253_2276del
				20	T790M	c.2369C>T
					S768I	c.2303G>T
					insG	c.2310_2311insGGT
					insASV9	c.2308_2309insGCCAGCGTG
					insASV11	c.2308 _ 2311delinsCCAGCGTGGAT
					insSVD	c.2311_2312insGCGTGGACA
					insH	c.2319_2320insCAC
				21	L858R	c.2573T>G; c.2573_2574delinsGT; c.2573_2574delinsGA
					L861Q	c.2582T>A
